# Supplementary material for: Determinants of subjective total athletic ability
Source: PLoS One. 2025 May 28;20(5):e0324044. doi: 10.1371/journal.pone.0324044 (PMC12118886; doi:10.1371/journal.pone.0324044)
Supplement: S1 File — (XLSX) [file pone.0324044.s001.xlsx]

## Sheet: Sheet1
ID_1	ID_2	Consensus	age	birth_month	sex	bro_sis	father_income	mother_income	living_highschool	walking_age	dominant_hand	dominant_foot	leisure_time_p1	leisure_time_p2	leisure_time_p3	grit_1	grit_2	grit_3	grit_4	grit_5	grit_6	grit_7	grit_8	res_1	res_2	res_3	res_4	res_5	res_6	int_1	int_2	int_3	int_4	int_5	int_6	int_7	int_8	int_9	int_10	sporthistory	sportkind_1yr	first_sportkind	spec_sportkind	competitive_results	sub_abi	fa_abi	mo_abi	volley	basket
1	1	1	20	11	1	2	450	300	3		1	1	1	1	1	2	2	1	2	2	1	4	4	4	5	1	2	5	5	4	2	2	4	3	1	4	3	4	4	0					3	8	4	2	1
2	2	1	20	1	0	2	850	450	3	9	1	1	1	4	5	1	1	5	1	5	5	1	5	2	2	2	3	4	2	2	1	1	5	5	1	1	1	5	5	1	2	5	3	1	9	6	1	4	9
3	3	1	18	1	0	3	750	300	3		3	1	2	2	2	1	1	4	1	1	1	1	1	2	4	2	4	4	5	4	4	4	5	5	4	5	5	4	4	0					1	10	4	2	1
4	4	1	19	7	0	4	1000	300	1		2	2	3	5	2	5	5	3	4	1	4	5	4	1	1	1	1	1	2	2	3	3	1	3	2	3	3	4	4	0					1	9	3	1	1
5	5	1	18	2	0	4			1	12	1	1	1	1	1	4	5	2	4	3	4	4	4	3	4	4	3	4	4	4	5	5	5	4	5	4	5	5	5	1	1	6	3	2	6	11	5	1	8
6	6	1	18	2	0	4	1000	300	3	12	1	2	2	3	5	4	4	4	3	2	4	4	4	1	2	1	1	1	2	4	4	3	2	3	4	3	3	3	5	0					9	7	7	7	5
7	7	1	20	3	1	4	550	300	2	12	1	1	1	1	1	4	2	2	4	2	1	2	3	2	2	2	2	2	2	2	4	4	4	4	4	4	4	4	4	1	1	7	2	2	8	8	6	6	6
8	8	1	21	6	1	2	650	300	3		1	1	2	2	2	4	3	2	4	4	4	3	4	3	3	4	4	4	4	4	4	4	4	4	2	4	4	4	4	1	2	5	2	2	8	7	3	8	6
9	9	1	20	10	1	4	1000		2	8	1	1	1	1	1	4	3	2	4	3	2	5	1	3	1	5	2	3	3	2	4	4	2	3	2	1	2	4	5	1	3	3	2	3	9	8	5	4	6
10	10	1	21	7	1	4	1000	300	3	12	1	1	1	1	1	3	2	1	2	1	3	3	1	5	4	5	4	5	4	2	4	4	4	4	4	4	2	4	3	1	2	5	6	2	8	8	10	3	6
11	11	1	20	3	0	2	450	450	3	11	1	2	3	3	5	4	4	1	5	4	1	1	4	5	5	5	5	5	5	2	4	3	2	2	4	4	5	5	5	1	2	7	1	1	5	4	4	5	5
12	12	1	21	4	1	3			3	8	1	1	1	1	1	5	5	1	5	5	1	5	1	4	3	5	5	5	5	2	4	5	3	4	5	2	4	3	2	1	1	6	2	3	8	7		1	3
13	13	1	20	9	0	2	1000	1000	3	10	1	1	1	1	1	4	5	1	5	5	5	4	5	2	1	1	1	2	1	1	4	5	1	5	5	5	1	4	5	1	1	15	5	1	9	11	9	11	8
14	14	1	19	9	0	2		300	3	12	1	1	1	2	2	2	1	1	1	1	1	1	2	2	1	1	1	2	2	2	4	4	1	1	2	4	2	3	4	1	2	10	8	1	3	6	4	4	2
15	15	1	19	8	0	3			3	8	1	1	2	2	2	4	5	2	3	4	2	5	2	4	4	4	2	4	5	2	5	4	4	2	5	5	4	3	5	1	2	4	1	1	7	9	6	4	3
16	16	1	21	11	1	3	1000	300	3		1	1	1	1	1	5	4	5	4	5	4	4	4	5	4	4	4	4	5	5	5	4	4	4	4	4	5	5	5	1	3	7	5	2	9	8	3	8	10
17	17	1	21	6	0	2	950	550	3	12	1	1	1	2	1	5	5	1	5	4	2	5	1	4	4	5	4	5	5	2	5	5	2	5	5	4	2	5	5	1	2	4	4	1	8	9	3	10	6
18	18	1	18	3	1	3	450	300	3	8	1	1	3	3	1	5	5	4	4	4	2	3	3	2	4	4	4	2	2	2	2	3	3	4	3	3	4	4	1	1	3	5	2	3	9	8	7	9	9
19	19	1	18	12	0	2			3		1	1	1	1	1	4	4	2	3	1	3	4	2	2	2	2	2	2	2	4	4	5	4	2	4	4	4	4	4	1	3	10	4	1	7	8	7	9	6
20	20	1	19	2	0	3		300	2	12	1	2	1	1	5	4	2	4	4	2	2	1	1	4	2	2	2	4	2	4	4	4	4	4	5	4	4	4	5	1	3	5	3	1	4	6	3	6	9
21	21	1	20	1	1	4			3	8	1	1	1	2	1	3	3	1	2	2	2	1	4	2	2	3	4	1	1	1	3	2	5	2	2	3	3	4	3	1	1	5	4	3	7	6	4	8	4
22	22	1	18	1	1	4			2	12	1	1	1	1	1	3	3	2	3	2	2	2	1	5	4	5	4	4	4	2	4	4	4	5	5	4	5	5	5	1	2	5	2	3	9	10	2	8	8
23	23	1	20	4	1	2	1000	300	3	12	1	1	1	1	1	2	2	2	2	2	1	1	3	4	4	4	4	4	4	2	5	4	1	2	2	2	5	4	3	1	2	7	2	3	10	9	5	7	7
24	24	1	22	10	1	4	1000	300	2	12	1	1	1	1	1	4	4	3	4	4	4	4	3	3	4	4	4	4	4	3	4	2	2	2	4	4	4	4	4	1	4	4	2	3	8	5	7	6	7
25	25	1	22	11	1	2			2		1	1	2	2	2	3	4	2	4	1	1	4	2	3	2	4	3	4	2	2	4	3	3	2	4	3	3	4	4	1	2	8	2	2	8	7	7	6	7
26	26	1	18	12	1	4			1		2	2	1	2	2	2	1	1	1	1	5	1	1	1	1	1	1	2	4	1	5	4	1	1	1	1	1	1	2	1	1	7	1	1	2	9	3	2	2
27	27	1	20	11	1	2			3	10	1	1	1	1	1	3	2	1	2	2	2	1	1	3	2	4	2	3	1	1	3	3	3	3	2	1	1	4	5	1	1	6	2	2	5	8	3	5	1
28	28	1	19	10	0	3	650	450	3	12	1	1	1	3	3	3	4	1	3	1	1	2	1	2	2	2	2	2	5	1	5	4	3	2	3	4	4	3	3	1	1	10	4	4	8	3	4	9	6
29	29	1	19	10	0	2		300	3		1	1	3	2	2	3	4	2	4	3	2	3	2	2	2	2	2	4	3	4	4	4	4	4	4	4	4	4	4	1	2	13	14	1	4	4	4	3	2
30	30	1	20	8	0	2			3	12	1	1	1	1	1	1	2	1	1	1	1	2	1	1	1	1	1	1	2	2	2	4	2	2	2	4	2	4	2	1	2	10	4	1	7	10	6	9	2
31	31	1	20	1	1	2		550	3		1	2	2	2	2	4	4	3	3	1	2	4	1	4	1	2	4	2	5	5	5	4	5	5	5	4	5	4	5	1	4	5	8	2	4		9	4	3
32	32	1	19	7	0	4			3	8	1	1	2	1	1	4	5	4	5	2	5	2	5	4	2	4	4	4	4	2	4	4	1	2	3	3	3	4	5	1	5	9	3	2	9	10	10	5	10
33	33	1	20	5	0	4	950	300	3	12	1	1	1	1	1	4	4	3	3	4	3	3	2	4	4	4	4	4	4	3	4	4	3	3	4	3	4	4	5	1	1	11	3	2	8	4	8	7	5
34	34	1	20	8	0	4			3	17	1	1	1	2	2	2	4	1	2	5	2	4	2	1	1	1	2	2	4	4	4	5	5	5	5	5	5	5	5	0					5	11	10	4	2
35	35	1	19	12	0	4			2	9	1	1	4	4	5	4	4	2	4	2	2	4	2	4	2	4	2	4	2	2	4	4	2	2	4	2	2	4	4	1	3	4	3	1	3	9	5	4	4
36	36	1	19	6	0	3			2	12	1	1	4	3	2	1	4	4	1	2	5	3	2	1	1	1	1	2	2	2	4	5	3	3	4	3	4	3	2	1	2	6	9	1	4	6	8	4	4
37	37	1	18	3	0	4			2	12	1	1	1	3	1	2	5	4	4	3	2	4	1	4	2	2	2	3	2	2	4	5	3	1	3	3	4	4	5	1	3	6	31	3	5	4	4	1	9
38	38	1	19	9	0	4			2	12	1	1	1	1	1	3	2	2	2	2	2	1	3	2	2	2	2	4	2	2	4	5	4	4	2	4	3	4	5	0					4	6	4	6	3
39	39	1	18	2	0	2	650	450	3	8	1	1	1	3	3	2	2	3	2	2	2	2	2	1	1	1	1	2	1	2	4	3	2	2	3	3	4	4	3	1	3	2	17	2	8	11	7	3	3
40	40	1	19	11	0	3	650	650	3	12	1	1	2	2	2	1	1	1	2	1	1	1	1	1	1	1	1	1	2	1	5	4	1	2	3	5	1	4	3	1	2	6	1	1	5	11	6	7	3
41	41	1	20	6	1	4	450	450	3		1	1	1	1	1	1	2	5	1	1	2	1	4	2	2	4	2	2	2	5	4	4	3	4	3	4	4	4	4	1	5	5	4	1	8	4	7	6	7
42	42	1	19	3	0	4	650		3	8	1	1	2	4	4	4	2	1	2	1	2	4	1	5	2	5	4	5	4	2	4	4	4	4	4	5	5	5	4	1	3	3	10	1	8	3	10	7	9
43	43	1	19	4	0	4			3	12	1	1	1	3	1	2	4	1	4	1	1	4	1	5	4	5	4	5	5	1	5	3	5	1	2	2	4	5	5	1	2	8	11	1	8	11	9	8	4
44	44	1	19	8	1	2		450	3	12	1	1	1	1	1	3	3	3	4	2	2	3	2	4	4	4	4	4	2	2	4	4	2	2	4	4	4	4	5	1	1	8	3	3	7	8	7	7	11
45	45	1	18	12	0	2			3	12	1	1	1	1	5	4	5	2	4	2	4	5	2	3	3	4	3	4	2	4	4	4	3	4	5	4	4	4	4	1	3	6	12	1	8	11	8	8	7
46	46	1	18	12	0	3	450	450	3	12	1	1	1	2	2	2	1	2	1	1	4	4	4	1	1	1	4	1	4	2	4	2	4	4	3	5	4	4	5	0					4	8	4	5	3
47	47	1	19	6	0	4			3	12	1	2	2	2	2	5	5	5	3	5	5	1	1	5	5	5	5	5	5	1	5	5	5	1	5	1	5	5	1	1	2	5	1	1	5	7	7	1	1
48	48	1	22	4	1	2			3	8	1	1	1	1	1	4	3	1	4	2	2	1	4	5	5	5	4	4	3	5	5	5	3	5	5	5	5	5	3	1	3	7	2	3	9	7	5	8	7
49	49	1	18	3	1	2			3	10	1	2	1	1	1	5	3	2	4	4	5	3	3	5	3	5	5	5	4	1	5	5	3	1	1	1	5	5	5	1	3	7	3	1	8			7	9
50	50	1	20	8	0	4		300	2	12	1	1	1	1	1	3	4	2	2	2	2	3	2	2	2	2	2	2	3	2	5	5	2	4	5	4	4	4	5	1	4	7	1	1	7	7	3	8	7
51	51	1	21	9	0	3	850	450	2	12	2	2	1	1	5	2	4	2	2	2	4	4	3	2	1	2	2	4	2	2	4	4	2	4	4	4	2	4	5	1	1	5	1	1	8	10	4	8	8
52	52	1	19	5	0	4		750	3	12	1	1	2	2	4	4	1	1	1	2	1	1	1	4	4	4	2	4	3	1	1	4	1	1	4	3	1	3	5	1	1	5	1	1	1		3	1	1
53	53	1	18	3	2	3	750	450	3		1	2	4	4	4	2	2	1	2	1	1	1	1	4	2	2	2	4	1	2	5	5	1	1	4	4	1	5	5	0					1	1	1	1	1
54	54	1	21	8	1	3	950	450	3	9	1	1	1	5	5	4	3	2	4	2	5	4	1	4	4	4	4	4	2	3	4	1	2	3	2	3	3	3	2	1	2	4	7	1	3	4	6	3	4
55	55	1	20	6	0	4	650		2	13	1	1	1	1	1	2	3	2	2	3	2	2	2	4	4	4	4	4	4	3	4	4	4	4	4	4	4	4	4	1	1	5	1	4	9	9	7	5	2
56	56	1	19	4	0	4	1000		3	12	1	1	1	5	5	4	4	2	2	2	4	4	1	4	4	4	4	5	2	2	2	5	1	1	1	2	5	4	5	1	1	13	3	2	7	9	9	8	9
57	57	1	18	2	1	4			3	12	1	1	1	1	2	4	4	2	2	4	5	2	2	2	2	2	2	1	3	3	4	4	2	1	4	3	3	4	5	1	2	6	2	4	9	6	8	8	6
58	58	1	18	2	1	4			1	12	1	1	1	1	2	1	5	1	5	1	1	1	5	5	5	5	5	5	5	3	5	5	1	2	3	3	1	5	5	1	3	6	3	2	7	3	3	7	9
59	59	1	20	4	0	2			3	8	2	1	1	1	1	4	1	2	2	2	2	2	2	4	4	4	4	4	4	2	4	3	2	2	2	3	4	4	4	1	2	3	1	1	8	6	8	6	6
60	60	1	20	4	1	4	1000	300	3	8	1	1	1	1	1	2	5	1	1	4	5	5	1	2	1	2	1	2	1	2	5	4	1	1	2	2	5	1	4	1	4	5	7	2	9	7		7	5
61	61	1	19	6	0	2	750	300	3		1	1	1	1	2	2	2	4	2	4	4	4	2	2	2	1	1	2	1	2	2	4	2	4	2	4	4	4	5	1	2	11	16	2	3	8	7	3	3
62	62	1	19	1	0	2	850		3	10	1	1	3	3	2	1	1	2	4	2	4	4	2	2	2	2	2	2	4	2	3	4	2	2	4	3	2	4	4	1	1	12	5	1	4	7	7	3	2
63	63	1	21	10	0	2	1000	300	3	17	3	2	4	4	4	4	5	2	4	3	2	5	3	4	1	2	2	4	4	2	4	5	4	4	4	4	4	4	4	1	1	13	5	1	5	9	11	5	2
64	64	1	18	1	1	2		300	3	12	1	1	1	1	1	5	5	4	5	4	2	5	2	4	1	1	1	1	2	2	3	4	4	2	4	5	4	5	5	1	3	6	4	1	4		10	9	1
65	65	1	19	5	0	3	950	300	3	12	1	1	1	1	1	4	4	4	4	2	4	2	4	4	4	4	4	4	4	3	4	4	4	4	4	4	4	4	4	1	4	6	9	2	9	9	8	9	9
66	66	1	19	1	0	4			3	12	1	1	1	1	1	5	5	2	4	1	4	4	4	2	2	2	2	2	2	2	5	5	4	2	4	3	3	4	5	0					4	3	3	3	1
67	67	1	20	12	1	2	1000	300	3	12	1	1	2	1	1	4	4	1	3	1	5	4	1	4	2	3	2	4	4	1	1	5	4	2	4	3	5	4	1	1	4	6	25	3	10	9	8	9	9
68	68	1	18	12	0	3			3		1	1	4	5	5	4	4	3	4	1	4	2	2	4	3	4	5	5	3	1	2	3	4	2	2	4	4	4	5	0					3	4	11	5	4
69	69	1	19	4	0	2	650	1000	3	8	1	1	1	1	2	4	5	5	4	5	4	4	1	1	1	1	1	2	4	2	4	4	4	3	5	3	4	4	4	1	2	10	1	1	8	11	9	9	6
70	70	1	20	6	1	2	1000		3	12	1	3	1	1	1	2	1	2	5	4	4	2	3	4	2	4	2	4	3	2	4	5	2	2	5	2	2	5	5	1	2	5	2	3	10	11	9	8	5
71	71	1	19	6	0	4			3	12	1	1	1	1	3	2	5	1	2	1	2	3	2	1	1	1	1	1	1	2	4	4	4	4	4	2	5	2	4	1	1	3	1	1	7	8	5	2	7
72	72	1	20	10	0	2			1	11	1	1	1	1	1	5	5	4	4	2	4	5	2	5	5	5	5	5	5	2	5	4	5	4	4	4	4	4	4	1	3	9	1	1	8	8	11	10	10
73	73	1	20	12	0	3			3	12	1	1	1	1	1	4	4	4	4	2	4	2	2	4	4	4	4	4	4	2	4	3	2	2	2	4	3	4	4	1	5	6	30	4	9	9	7	10	8
74	74	1	19	6	0	2			3	8	1	1	1	2	5	2	3	5	3	2	2	4	2	2	1	1	2	2	3	4	5	5	5	4	4	5	4	4	5	1	2	6	3	1	7	9	9	8	9
75	75	1	18	1	0	2	1000		3		1	1	1	1	1	2	5	1	1	1	1	2	4	1	1	1	1	2	1	5	5	5	2	1	1	3	4	4	4	1	1	3	12	1	8	8	10	6	8
76	76	1	19	1	1	4		300	3	12	1	1	1	1	2	1	4	2	5	5	5	5	2	4	5	5	5	5	5	5	5	5	5	1	5	5	5	5	5	1	1	10	5	3	10	8	6	9	8
77	77	1	20	11	0	4			1	10	1	1	2	2	2	2	4	1	2	1	1	4	2	1	1	2	2	2	2	2	4	4	3	4	4	4	4	4	4	0					4	6	6	6	6
78	78	1	19	8	0	2		300	2	12	1	1	1	1	1	2	5	2	2	2	2	4	3	1	1	1	1	2	3	2	4	4	2	2	3	4	2	4	3	1	1	5	1	1	3	6	8	2	1
79	79	1	19	8	0	2	650	300	3	12	1	1	1	3	3	4	4	4	4	2	2	4	2	2	2	2	4	4	2	4	4	4	4	4	4	4	4	4	4	1	1	16	29	4	7	8	5	5	5
80	80	1	18	12	0	4			3	12	1	1	1	1	1	4	4	2	3	2	4	3	3	2	2	2	2	2	2	4	4	4	4	4	5	5	4	5	5	1	2	6	4	1	6	9	9	9	7
81	81	1	20	2	1	2			3	12	1	1	1	1	1	5	5	3	4	2	3	5	1	2	2	2	1	2	3	1	4	5	3	4	5	5	3	5	5	1	4	6	5	3	9	7	7	10	3
82	82	1	19	3	1	2	1000	300	3		1	1	1	1	2	5	5	4	1	3	5	5	5	1	5	1	2	1	5	3	3	1	5	5	1	5	4	2	3	1	3	7	2	2	9	7	8	8	5
83	83	1	19	5	0	4			3	17	1	1	1	1	1	2	2	2	2	2	1	2	2	5	5	5	4	5	5	2	4	4	4	2	4	4	4	4	5	1	1	6	28	4	9	10	10	8	9
84	84	1	19	4	0	4			1		1	1	1	1	3	2	3	4	1	4	1	2	1	1	1	1	1	3	3	2	4	5	4	4	4	5	4	4	2	1	2	6	27	4	4	6	5	6	6
85	85	1	18	2	0	3	850	300	3	17	1	1	4	5	5	4	4	4	1	3	4	5	4	4	4	1	5	4	4	2	4	4	3	3	1	4	5	1	2	1	2	8	10	1	5	5	5	5	1
86	86	1	20	4	0	2			3	12	2	1	1	2	2	2	4	2	2	2	1	4	1	1	2	2	2	2	3	4	5	5	4	4	4	4	4	5	4	1	3	9	7	1	9	9	2	2	2
87	87	1	20	1	1	4			3	8	1	1	1	1	1	5	5	4	5	4	2	5	1	5	5	5	5	5	5	5	5	5	5	5	5	5	5	5	5	1	2	6	2	2	8	8	5	7	7
88	88	1	19	7	0	4			3	12	1	1	1	1	1	2	5	2	4	1	1	4	1	1	1	1	1	1	2	2	2	4	2	2	4	2	2	2	4	1	2	5	4	2	6	3	3	8	4
89	89	1	19	11	0	2			3	12	1	1	1	2	2	2	2	1	2	2	2	2	2	2	2	2	2	2	2	2	4	4	3	4	3	4	3	3	4	1	1	6	12	1	3	4	6	4	1
90	90	1	20	3	1	2			2		1	1	1	1	1	4	5	1	4	2	2	1	1	5	5	5	5	5	5	3	5	5	3	5	2	3	5	5	3	1	1	9	2	1	8	7	4	8	5
91	91	1	19	11	0	2	650	300	3	12	1	1	1	2	2	4	3	3	4	4	4	3	2	4	4	5	4	4	4	2	4	5	4	5	5	3	5	5	5	1	2	11	4	1	9	10	9	7	7
92	92	1	20	7	0	4	1000	300	2	8	1	1	1	1	1	4	4	2	3	2	3	3	2	2	2	2	2	4	2	2	2	2	1	4	2	2	3	4	4	1	4	5	1	1	5	7	5	6	7
93	93	1	20	4	0	4	750	300	2	8	1	1	1	1	1	4	5	1	2	1	1	4	1	5	2	4	4	4	2	1	4	1	1	2	2	2	2	4	4	1	1	5	4	2	8	6	5	9	5
94	94	1	21	10	1	4			3		1	1	1	1	1	4	4	2	3	2	4	3	3	3	3	2	2	5	1	3	4	4	4	1	4	3	4	5	5	1	1	9	2	4	11	6	7	7	7
95	95	1	19	8	0	3			3	12	1	1	4	4	3	1	1	2	1	4	2	1	4	1	2	4	2	2	2	4	4	4	3	5	4	5	2	4	3	1	2	7	1	1	1			1	1
96	96	1	19	10	1	3	650	300	3	11	1	1	1	1	1	4	4	5	4	5	2	1	4	5	5	5	5	5	5	2	4	4	2	4	4	4	4	4	2	1	3	2	2	1	7	3	1	7	3
97	97	1	21	5	1	4		300	3		1	1	1	1	1	5	5	4	4	2	5	5	5	2	2	2	2	5	5	5	5	5	5	5	5	5	5	5	5	1	2	5	2	2	8	8	6	7	8
98	98	1	19	12	0	4		300	3	10	1	1	1	1	2	4	4	1	2	2	4	4	4	2	1	2	1	2	2	1	3	3	2	2	3	3	4	4	5	1	1	8	1	1	3	7	10	3	6
99	99	1	19	7	1	4	1000	300	3	9	1	1	2	2	2	4	4	4	4	2	2	4	1	5	4	5	4	5	4	2	4	5	4	2	3	4	4	4	5	1	3	4	1	1	7	5	4	5	7
100	100	1	20	8	0	2	950		2	8	1	1	3	1	2	1	3	2	1	4	3	2	4	2	1	2	2	2	2	2	3	2	3	2	4	4	2	4	4	1	1	10	1	2	8	8	9	7	10
101	101	1	21	8	1	3	550	300	1	12	1	1	1	1	1	1	2	3	2	2	2	1	2	2	2	3	3	5	2	2	4	5	4	4	4	5	4	4	5	1	2	10	2	2	7	8	4	6	8
102	102	1	19	5	0	2	950	300	3	8	1	1	1	1	2	4	5	3	4	3	2	4	3	2	2	1	1	1	3	2	2	2	3	2	4	4	4	4	4	1	1	3	1	1	7	8	6	6	6
103	103	1	19	5	0	2	950		3	12	1	1	1	1	1	2	2	4	4	2	3	3	3	4	3	3	3	3	3	2	2	4	3	3	3	3	3	3	3	1	2	5	17	1	8	9	8	7	5
104	104	1	18	1	0	4		300	3	8	1	1	2	3	3	2	1	4	4	2	4	2	1	4	4	5	2	5	4	2	5	5	4	5	5	4	5	5	5	1	3	4	1	1	6	8	10	7	6
105	105	1	19	10	0	2	750	300	1	12	1	1	1	1	1	5	5	4	5	5	4	4	4	5	5	5	5	5	5	1	4	1	2	1	1	3	4	4	3	1	3	3	5	3	9	11	1	9	6
106	106	1	20	3	0	3			3	17	1	1	1	1	1	4	4	2	2	1	2	3	2	1	1	1	1	1	2	2	4	4	2	2	4	2	2	5	3	1	4	6	1	4	6	5	3	2	2
107	107	1	21	5	1	3			3	12	1	1	1	1	2	2	3	1	2	1	1	3	2	4	2	3	2	2	2	2	3	2	2	1	4	2	3	4	5	1	3	7	11	3	6	2	1	8	1
108	108	1	19	6	1	2			3	17	1	1	2	2	2	2	2	4	2	2	1	1	2	1	2	2	2	3	2	1	2	4	1	2	2	1	3	3	2	1	2	5	20	2	4	8	3	7	3
109	109	1	20	5	0	2			3	12	1	1	1	1	4	4	5	2	4	2	4	5	1	1	1	1	1	2	3	4	4	4	2	3	4	4	4	5	5	1	2	2	1	1	8	9		9	7
110	110	1	20	6	0	3			1	12	1	1	2	2	2	2	2	3	2	2	2	2	3	4	4	4	4	4	4	2	2	2	2	2	2	2	2	3	3	1	1	10	1	1	3	6	5	3	3
111	111	1	20	10	0	3	450	300	3	8	1	1	1	3	2	4	3	1	4	1	1	1	1	5	5	5	2	5	3	1	4	2	1	3	4	5	4	5	2	0					3	7	1	1	1
112	112	1	21	5	1	4		300	3	12	1	1	1	1	1	4	4	2	4	1	5	4	2	2	1	2	3	4	1	3	4	4	3	5	4	5	5	4	4	1	1	10	13	4	6	7	1	3	3
113	113	1	20	7	0	3	550	1000	1	8	1	1	1	1	1	4	4	2	3	2	2	3	3	4	4	4	4	4	2	3	2	2	3	2	1	3	3	4	4	1	1	13	11	2	7	3	11	6	6
114	114	1	20	8	0	4			3	8	1	1	1	1	1	4	4	3	4	4	3	4	3	1	2	2	2	2	3	2	4	5	2	3	4	4	4	4	4	1	3	6	7	1	7	7	5	8	5
115	115	1	21	8	1	4		300	3	8	1	1	1	1	1	3	4	1	2	1	3	1	5	3	3	3	3	3	3	1	5	1	1	1	3	5	3	5	5	1	4	5	1	1	6	9	6	6	1
116	116	1	21	8	1	3	850	450	3	12	1	1	1	1	2	5	5	1	4	4	3	4	1	1	2	2	2	2	2	2	4	4	3	3	2	4	4	4	4	1	2	3	1	1	4	7	3	2	2
117	117	1	19	4	0	4			3	12	1	3	1	1	1	4	4	2	4	4	2	4	2	2	2	2	2	2	2	3	3	4	2	4	3	2	2	4	3	1	1	12	1	1	6	8	7	8	6
118	118	1	19	1	0	4			3	12	1	1	1	1	1	3	4	2	3	2	2	4	4	4	4	4	4	4	4	4	4	4	4	4	4	3	4	5	4	1	3	5	7	3	9	9	8	7	8
119	119	1	19	5	0	3	1000		3	12	1	1	1	1	1	4	4	2	2	3	4	3	2	2	2	4	2	4	4	2	4	3	2	2	4	3	3	4	4	1	3	5	3	1	9	9	6	5	8
120	120	1	18	7	1	2	450	450	1	12	2	2	1	1	1	5	4	3	4	2	3	2	2	5	4	4	4	4	2	2	2	5	2	4	4	4	2	4	5	1	3	5	6	3	8	7	4	7	7
121	121	1	20	5	1	2			3	12	2	3	1	1	2	5	5	4	5	4	4	3	2	5	4	4	3	4	4	2	3	4	4	3	2	4	4	3	2	1	2	7	3	1	8	7	6	9	11
122	122	1	21	2	0	3	1000	650	3	12	1	1	3	3	3	2	3	1	3	2	3	4	2	1	1	1	1	3	2	2	4	4	3	4	4	4	4	4	4	1	1	5	1	1	4	5	7	3	3
123	123	1	20	6	0	4	550	550	3	12	1	1	1	1	1	4	4	2	3	1	2	2	2	5	4	5	4	5	3	3	4	4	3	4	3	4	4	3	5	1	2	9	15	1	8	9	6	7	6
124	124	1	20	12	1	4		300	3	8	1	1	1	2	2	4	4	4	2	5	4	5	4	1	4	5	4	5	1	2	2	4	1	2	1	5	4	4	5	1	4	5	6	1	7	5	4	5	7
125	125	1	22	10	0	3	450	300	3		1	1	1	1	1	5	4	1	5	2	2	1	4	5	5	5	5	5	5	2	5	5	2	2	4	5	5	5	5	1	3	6	12	3	9	6	9	9	6
126	126	1	20	8	0	2			3	13	1	1	1	1	1	5	5	4	5	2	4	5	5	1	1	2	2	2	3	2	4	4	1	1	2	4	2	2	5	1	1	13	26	4	5	10	3	7	5
127	127	1	19	8	1	2	850		2	12	1	1	2	2	2	5	5	1	1	2	2	4	2	1	1	1	1	3	2	2	4	5	4	2	3	4	4	4	3	1	3	8	6	1	8			9	2
128	128	1	19	4	0	4			1	12	1	1	1	1	2	4	3	1	2	2	2	4	4	1	1	2	1	3	2	4	4	5	5	4	4	4	4	4	5	1	3	6	5	1	4	7	5	1	2
129	129	1	19	9	1	2	850	300	3	12	1	1	1	3	2	4	3	2	4	1	1	4	1	2	2	2	2	4	4	1	5	5	4	4	5	4	4	5	3	1	1	2	1	1	8	8	4	5	5
130	130	1	19	6	1	2		300	2		1	1	1	1	1	4	5	4	4	3	4	3	3	3	4	3	3	3	3	5	4	5	4	4	3	5	5	4	5	1	1	8	3	3	7		10	8	9
131	131	1	19	9	0	2		300	3	16	1	1	2	1	1	4	5	2	4	4	1	4	1	2	4	5	2	5	2	1	4	4	2	2	2	2	4	5	5	1	2	5	17	1	5	5	5	3	5
132	132	1	19	4	0	4			3	12	1	1	1	1	3	4	5	3	2	3	2	5	3	2	1	2	1	3	2	2	3	4	2	2	3	3	3	4	4	1	1	7	1	1	4	6	5	4	3
133	133	1	19	3	0	4	1000	300	2	12	1	1	1	1	1	4	4	4	2	2	4	2	4	2	4	3	2	2	3	4	5	4	5	5	2	4	4	4	4	1	1	5	1	1	6	7	7	5	7
134	134	1	19	6	0	2			3	12	1	1	1	1	1	2	4	2	3	1	1	2	2	3	3	4	4	4	3	3	4	3	2	2	3	3	2	2	4	1	4	4	12	1	7	8	8	8	9
135	135	1	19	4	0	2			3	14	1	1	1	1	2	4	5	4	3	2	4	5	2	1	1	1	1	1	2	2	4	5	4	4	4	4	4	2	4	1	1	11	3	1	3	4	9	7	8
136	136	1	19	9	0	4			2	12	2	1	1	1	2	2	3	2	3	2	2	2	2	1	1	1	1	1	2	2	4	5	3	4	4	4	4	5	4	1	1	12	9	2	6	6	6	6	5
137	137	1	19	7	0	2			3	17	1	1	2	5	5	2	5	2	2	1	2	2	4	2	1	2	2	5	4	4	2	2	2	4	2	4	5	2	4	1	1	4	12	1	3	6	3	7	2
138	138	1	19	9	0	4	750	450	1		1	1	1	1	1	5	5	2	5	1	4	5	1	5	5	5	5	5	2	2	3	3	2	3	3	3	2	5	4	1	5	6	4	2	8	8	7	11	3
139	139	1	18	2	0	4			1		1	1	5	2	2	2	2	2	2	3	3	2	4	1	1	1	1	1	2	2	1	1	2	2	2	2	2	2	2	1	5	6	1	1	6	8	4	1	8
140	140	1	21	12	1	2	1000	550	2	12	1	1	1	1	2	2	2	2	2	2	2	1	2	2	2	2	2	2	2	2	4	4	2	3	4	4	4	4	5	1	4	7	2	1	8	8	8	7	6
141	141	1	20	6	1	3	550	450	1	8	2	2	1	1	1	3	4	4	4	4	2	4	3	2	2	2	2	2	2	2	4	4	3	4	4	2	2	4	4	1	1	8	6	3	9	10	9	8	7
142	142	1	20	6	0	2	850	300	3	8	2	1	1	1	1	2	4	2	2	1	4	4	5	4	4	4	4	5	5	4	4	5	4	5	4	5	5	5	5	1	1	4		1	5	8	4	3	2
143	143	1	19	12	0	2	750	300	2	12	1	1	1	2	2	4	5	2	5	2	3	4	2	4	2	3	4	4	3	4	4	5	4	4	4	3	4	5	4	1	2	5	10	1	5	7	3	3	3
144	144	1	21	9	1	3			3	12	1	1	3	1	4	5	4	3	3	2	2	4	2	2	4	2	4	4	2	4	3	4	2	2	5	3	4	4	4	0					4	9	7	5	2
145	145	1	19	1	1	2			3		1	1	1	1	1	4	1	5	5	4	4	1	5	5	5	5	5	5	5	5	5	5	5	5	3	3	5	5	1	1	2	9	7	2	8		6	6	10
146	146	1	20	8	1	4	1000		2	8	1	1	2	1	1	4	2	4	4	1	4	3	4	2	2	2	4	4	2	3	5	3	2	2	4	3	4	5	4	1	3	6	7	1	5	9	4	7	5
147	147	1	20	12	0	2			3	12	1	1	1	1	1	4	4	3	3	2	3	3	4	2	4	4	2	4	3	2	3	4	3	2	3	2	3	4	4	1	2	7	1	1	4	6	6	6	4
148	148	0
149	149	1	20	12	1	3		300	3	12	1	1	1	1	1	3	4	1	4	1	1	1	1	4	1	1	4	5	1	2	4	1	1	1	5	1	2	4	4	1	5	6	13	1	8	9	8	8	9
150	150	1	21	6	1	2		300	3		1	1	2	2	2	3	2	3	3	4	2	1	2	3	4	2	4	5	3	3	4	4	4	4	4	4	2	4	3	1	1	8	2	1	6	3	3	6	6
151	151	1	19	3	0	4	1000	750	1	12	1	1	1	1	1	1	1	1	4	2	4	1	2	4	4	4	4	5	3	3	4	4	3	3	1	3	5	3	3	1	3	4	1	1	6	8	6	7	3
152	152	1	19	6	0	4			3	12	1	1	1	1	1	2	4	1	3	4	4	4	5	3	2	3	3	4	2	5	4	4	4	5	4	4	4	4	5	1	2	9	7	1	7	8	8	8	8
153	153	0
154	154	1	20	8	0	2	1000		2		1	1	4	4	4	1	1	5	4	3	3	3	4	3	4	3	4	2	4	3	2	3	4	2	3	3	4	3	3	1	3	5	4	1	6	4	4	6	6
155	155	1	21	5	0	3			2	12	1	1	5	5	5	4	4	5	4	4	5	4	5	4	2	4	2	5	2	3	1	2	1	3	2	3	2	4	2	1	2	4	1	1	7	7	7	7	7
156	156	1	19	10	0	4			3		2	2	2	2	1	4	4	2	3	1	1	4	2	4	4	4	3	4	3	4	4	5	3	3	3	4	4	3	4	1	1	7	4	1	5	5	4	6	5
157	157	1	19	6	0	4			3	17	1	1	1	1	1	1	2	2	1	2	2	1	2	1	1	2	1	2	2	2	4	4	4	4	4	4	4	4	4	1	3	7	3	1	4	3	4	5	7
158	158	1	18	1	1	4			3	8	1	1	1	1	1	3	3	3	3	3	3	3	3	4	1	1	2	4	2	2	4	3	2	2	2	3	2	2	4	1	2	7	3	1	8	7	7	9	11
159	159	1	20	2	0	2			3	12	1	1	1	3	3	4	3	3	2	2	2	3	2	3	3	4	3	4	2	2	3	3	2	2	3	3	3	4	4	1	5	2	24	1	6	6	6	8	3
160	160	1	19	9	0	4	1000	300	3	9	1	1	2	1	3	2	1	2	1	3	1	1	2	1	1	1	2	2	1	2	2	4	1	2	2	2	2	4	2	1	1	10	4	3	8	9	7	8	6
161	161	1	20	11	0	2			3	14	1	1	3	1	4	5	5	4	5	2	3	4	3	4	4	4	4	4	4	4	4	5	3	2	2	4	4	4	5	1	2	4	10	1	5	9	7	4	3
162	162	1	20	1	1	3	950	300	3	12	1	1	2	2	2	2	2	5	2	1	1	4	2	1	1	1	1	2	1	3	4	4	4	4	4	5	5	5	1	1	3	3	1	1	5	4	6	3	1
163	163	1	19	2	0	2	1000	300	3	16	1	1	1	1	2	2	2	2	2	3	4	3	3	2	4	2	2	4	3	2	2	4	2	3	5	4	3	4	4	1	4	4	8	1	6	9	8	2	8
164	164	1	18	1	0	2		450	3		1	1	3	2	2	2	4	4	2	1	1	3	4	2	1	1	1	2	1	2	4	2	1	3	4	2	1	4	4	1	1	4	18	1	3	7	4	3	4
165	165	1	20	8	1	2	550	300	3	11	1	2	1	1	1	4	2	4	4	5	2	1	2	4	3	2	4	2	5	2	5	4	3	4	2	5	5	5	4	1	2	6	2	2	10	9	7	9	9
166	166	1	19	6	1	2			1	8	1	1	1	1	1	2	4	1	4	5	2	2	3	2	2	3	1	4	2	2	5	4	5	2	1	4	3	5	5	1	2	9	6	1	8	6	2	4	7
167	167	1	18	1	0	3	1000	300	3	12	1	1	1	2	1	3	3	2	3	1	2	3	2	2	2	2	2	2	3	3	4	4	4	4	3	3	3	4	4	1	1	12	9	1	6	7	6	5	5
168	168	1	20	8	0	4	1000	450	2	8	1	1	2	2	2	4	4	2	2	2	2	2	2	5	2	4	4	4	4	2	4	4	1	2	2	4	4	4	4	1	1	5	1	1	7	9	3	4	2
169	169	1	19	5	0	2			3	12	1	1	1	1	4	4	3	2	2	2	5	2	4	4	4	4	4	4	4	2	2	2	2	2	2	2	2	4	4	1	2	6	3	2	5	5	3	4	7
170	170	1	19	2	0	3	1000		2	17	1	1	4	4	4	4	4	1	5	1	1	4	1	2	3	4	2	2	2	3	4	5	4	3	3	4	4	5	4	0					2	6	6	3	1
171	171	1	19	2	1	2		300	2	12	1	1	1	1	2	2	4	2	1	3	2	4	4	1	1	1	1	3	2	4	4	4	2	2	4	4	3	5	2	1	4	5	1	1	5			3	5
172	172	1	20	7	1	4	850		3	12	1	1	1	1	1	4	4	2	4	4	4	2	3	4	4	4	4	4	4	5	4	5	4	4	5	4	4	5	5	1	2	12	14	2	6	8	4	5	6
173	173	1	20	4	0	2			3	12	2	2	3	1	2	4	4	4	2	2	2	5	4	4	4	4	2	4	4	2	2	4	2	4	3	4	4	2	4	1	4	8	4	1	6	8	5	9	5
174	174	1	19	4	1	4	850		3	12	2	2	1	1	1	3	4	1	5	1	2	5	3	4	4	5	4	5	4	4	4	4	4	5	5	5	2	5	5	1	2	7	14	1	8	6	4	6	8
175	175	1	19	12	0	3	950	450	3	17	1	1	1	1	5	1	2	1	2	1	2	1	2	3	4	4	4	4	2	2	4	4	2	3	4	4	2	4	4	1	3	6	8	2	7	7	3	7	8
176	176	1	20	10	0	3			1		1	1	1	1	1	4	4	2	2	2	3	2	2	2	2	2	2	4	2	2	4	4	2	4	4	4	4	4	4	1	4	7	11	1	9		5	8	8
177	177	1	19	4	1	4			2	8	1	1	3	5	2	4	1	1	2	1	2	1	3	2	1	2	4	3	5	1	4	3	2	1	4	3	2	2	5	1	2	6	2	1	1	8	1	5	1
178	178	1	20	10	1	4	750	300	1	12	1	1	1	1	3	1	1	1	3	2	1	1	1	1	4	4	2	5	1	2	4	3	1	2	4	1	2	5	2	1	2	3	2	1	5	8	11	4	3
179	179	1	20	7	0	3			2	13	1	1	1	2	1	5	4	2	4	2	4	2	2	2	2	4	3	4	3	2	4	4	2	4	2	4	4	4	4	1	4	3	5	1	5	6	4	3	3
180	180	1	19	6	0	4	950	300	1	11	1	1	1	1	1	3	4	2	4	2	3	2	2	3	3	4	4	4	3	2	4	2	2	4	3	3	3	5	5	1	4	3	3	2	9	7	2	8	10
181	181	1	21	12	1	2			3	10	3	1	3	2	2	4	3	4	3	5	4	4	3	2	2	2	2	2	2	4	5	4	3	4	5	2	5	4	4	1	3	7	7	3	8	9	9	4	4
182	182	1	19	3	1	2			3	12	1	1	1	1	1	3	4	1	2	4	1	3	3	2	2	3	2	5	3	4	5	5	2	4	2	3	4	4	2	1	3	11	2	2	11	10	9	9	10
183	183	1	19	6	0	3		300	3	12	1	1	1	1	1	3	4	3	4	2	4	2	2	4	4	4	4	2	3	2	4	4	2	4	4	4	4	5	5	1	4	5	9	2	8	9	9	8	7
184	184	1	20	10	1	4	650	300	3		1	1	1	1	5	4	2	1	3	2	2	2	2	1	1	2	1	2	1	5	5	5	4	4	3	5	5	4	4	1	2	9	6	1	7	9	6	4	4
185	185	1	22	9	1	4			1	12	1	1	1	1	3	4	1	1	3	2	2	1	2	4	4	4	4	4	3	2	2	4	2	2	4	4	4	4	4	1	2	10	10	1	6	5	6	5	4
186	186	1	19	11	0	4			3	12	1	1	3	3	5	4	3	1	5	2	2	2	2	5	2	4	5	5	2	5	2	5	1	3	4	2	4	5	5	1	1	10	9	1	3	9	2	5	6
187	187	1	20	8	0	3			3	15	1	1	1	2	1	3	3	3	3	3	5	4	4	2	2	2	2	1	3	3	3	4	2	3	2	3	4	3	4	1	3	9	1	1	7	6	10	6	5
188	188	1	19	12	1	2			3		1	1	1	1	1	1	2	4	5	5	3	4	1	3	2	2	2	2	2	4	4	4	2	2	3	3	3	4	4	1	3	6	14	1	8	7	4	6	5
189	189	1	19	10	1	3	650	300	3	11	1	1	1	1	1	5	4	4	4	4	4	2	4	5	5	5	5	5	5	2	4	2	2	2	4	4	2	4	4	1	3	2	2	1	7	4	1	7	4
190	190	1	19	4	0	3		300	3	8	1	1	1	2	2	4	4	3	4	2	4	3	1	4	4	4	4	4	5	4	4	4	3	5	2	2	2	5	5	1	1	6	10	1	2	3	7	2	2
191	191	1	21	4	0	2			3		1	1	1	1	2	2	3	4	3	2	2	3	4	2	2	2	2	3	3	3	2	4	4	4	4	4	4	4	3	1	2	7	1	1	7	9	3	6	8
192	192	1	20	12	1	3			3	12	1	1	2	2	2	3	3	3	3	3	3	3	4	2	4	2	3	3	3	4	3	2	3	3	3	3	4	3	3	1	2	7	1	1	6	6	6	5	5
193	193	1	19	2	1	2			3	12	1	1	1	1	2	4	3	4	2	3	2	2	2	2	2	3	4	3	2	4	2	3	3	4	2	4	2	3	2	1	5	9	13	1	8	6	2	9	6
194	194	1	19	4	1	3			2	12	1	1	1	1	1	5	4	4	4	4	4	4	2	4	2	4	2	5	4	4	4	5	4	5	5	4	4	5	5	1	3	5	1	1	8	7	5	6	6
195	195	0
196	196	1	20	11	1	2	1000		2	17	1	1	2	2	2	4	4	1	5	2	2	2	1	5	5	5	4	5	1	1	2	4	1	1	1	1	1	2	5	0					1	9	4	1	1
197	197	1	18	3	0	2	450		2	8	1	1	1	3	3	3	3	2	2	4	3	2	3	2	2	2	2	5	3	2	5	2	2	2	3	4	3	4	2	1	2	5	1	1	3	10	6	2	4
198	198	1	20	7	1	2		950	3	8	1	1	1	1	1	5	5	3	4	2	3	4	3	5	4	3	4	4	3	2	4	5	2	3	2	3	4	4	3	1	2	8	2	3	9	10	10	4	6
199	199	1	21	7	1	4	450	300	3		1	1	1	1	2	2	2	2	4	2	1	5	1	2	2	5	1	4	4	1	4	4	3	1	4	4	5	5	4	1	1	13	4	1	7	7		8	2
200	200	1	19	5	0	2	450	300	2	16	1	1	1	3	3	4	2	5	4	5	4	1	5	5	5	5	5	5	5	4	1	5	5	4	2	2	5	1	5	1	2	4	1	1	6	10	10	4	6
201	201	1	19	10	0	2	850	300	3	12	1	1	1	1	2	4	4	4	4	2	4	4	3	2	2	2	2	2	3	4	4	5	4	4	4	4	4	4	5	1	2	7	5	1	2	8	8	3	3
202	202	1	20	8	0	4			3	8	1	1	1	1	1	5	5	3	4	2	1	4	4	3	2	5	2	3	5	1	4	5	1	1	3	3	1	4	5	1	2	4	1	4	8	11	11	8	10
203	203	1	20	10	0	2	1000	450	3	12	1	1	4	4	4	4	4	1	3	1	2	4	4	5	4	5	4	5	4	4	4	4	4	4	5	4	5	5	2	0					7	10	3	6	5
204	204	1	22	11	1	3			3	8	3	2	5	2	2	4	4	2	4	2	2	4	3	4	2	4	4	2	2	2	4	4	4	4	4	4	4	4	5	1	1	6	1	1	5		4	3	7
205	205	1	19	6	0	2	1000	300	3	12	1	1	1	1	1	4	4	3	4	1	3	2	3	4	3	4	4	5	2	2	5	5	4	3	5	1	5	5	5	1	1	6	1	1	7	6	7	6	4
206	206	1	19	5	0	2	950		3	8	1	1	1	1	2	5	5	3	4	3	2	5	3	1	2	2	1	1	3	2	3	2	3	2	2	2	2	4	4	1	1	2	1	1	7	8	6	6	6
207	207	1	21	4	1	4	650	550	3	17	3	1	2	1	5	4	2	2	2	2	4	2	2	2	2	2	2	1	4	4	4	4	5	5	5	5	4	4	5	1	2	7	5	1	5	5	3	3	4
208	208	1	19	7	0	4	450	300	3		1	1	1	1	4	3	4	1	2	2	2	2	1	1	2	2	1	2	1	2	2	4	2	4	2	5	4	5	5	1	2	5	1	1	3	6	6	3	3
209	209	1	19	10	0	2	1000		3	12	1	1	1	1	5	4	5	2	4	2	2	3	2	2	2	2	2	2	2	2	3	4	2	2	4	2	2	4	5	1	3	5	9	2	9	10	6	8	6
210	210	1	21	4	0	4		300	3	13	1	1	1	2	2	4	4	3	3	2	2	3	2	2	2	2	2	3	2	2	3	3	2	2	3	2	2	3	2	1	3	2	1	2	5	4	4	2	2
211	211	1	19	11	0	4			1	15	1	1	1	1	2	4	3	1	3	1	1	3	1	5	4	4	4	5	3	2	4	4	4	3	4	4	3	3	4	1	1	6	1	1	5		5	6	3
212	212	1	19	3	0	3	1000	300	1	12	1	1	1	1	1	5	5	5	5	5	2	5	3	4	3	4	4	4	4	2	4	5	4	4	5	3	4	5	5	1	2	6	8	4	8	10	6	5	4
213	213	1	19	5	0	4			3	17	1	1	1	1	1	3	4	4	2	3	2	4	3	2	1	2	2	2	2	2	2	4	1	1	2	2	2	3	4	1	4	4	4	1	8	10	9	7	6
214	214	1	19	8	0	2			3		1	1	2	2	2	4	4	4	4	3	2	4	3	1	3	2	1	2	2	3	4	5	3	3	4	4	3	4	4	1	3	5	3	3	9	9	8	7	10
215	215	1	19	9	1	2	550	450	3	12	1	1	5	2	1	4	4	3	4	3	2	4	3	3	3	3	2	5	4	2	3	4	3	3	3	4	3	5	5	1	3	6	14	1	4	2	9	4	3
216	216	1	19	4	0	2	850	750	3	12	1	1	5	5	5	1	4	1	2	2	2	4	3	4	4	4	4	4	2	2	2	3	2	2	2	2	2	4	4	0					2	9	6	2	1
217	217	1	21	5	0	3	450	850	2	15	1	1	1	1	2	4	4	2	2	2	2	2	2	4	4	4	4	4	2	2	4	4	2	2	2	2	2	4	4	1	3	5	9	1	8	6	8	8	7
218	218	1	19	4	0	2	750	300	3	12	1	1	4	4	4	4	5	1	4	3	3	5	5	1	1	1	1	1	1	5	5	5	5	5	5	4	5	5	5	0					5	9	4	7	4
219	219	1	18	3	0	3	1000	300	3	8	1	1	1	1	3	5	5	1	4	1	2	5	1	3	1	1	1	2	1	3	3	3	3	3	3	3	3	3	3	1	3	4	1	1	6	6	6	6	3
220	220	1	18	1	0	2			3	8	1	1	1	1	1	5	4	1	5	1	5	2	3	4	2	4	5	5	3	3	5	5	3	3	5	3	4	5	5	1	1	13	15	2	7	11	5	6	1
221	221	1	21	4	1	4	650	550	3	17	3	1	2	1	5	1	4	2	2	2	4	4	2	2	2	2	2	1	4	4	4	5	4	5	5	5	4	5	5	1	2	7	5	1	6	5	3	3	3
222	222	1	20	3	0	3	1000	300	3	8	1	1	1	1	2	4	4	4	4	4	4	4	4	2	2	2	2	2	2	3	4	4	4	2	4	4	4	4	5	1	4	2	5	1	7	10	6	5	5
223	223	1	21	4	0	4	450	450	3	12	1	1	1	1	1	2	5	4	2	2	1	3	1	1	1	1	1	1	2	2	5	5	2	2	4	4	5	5	5	1	2	7	5	4	6	6	6	5	5
224	224	1	20	3	0	2	1000	1000	1	15	1	3	1	1	1	3	1	5	1	2	3	1	1	2	2	2	2	4	3	1	1	1	1	1	1	5	1	1	1	1	3	9	5	2	8	1	7	3	9
225	225	1	20	6	0	2	650	450	3	12	1	1	1	1	1	2	2	4	2	4	4	2	4	4	4	4	4	3	4	4	2	2	4	4	2	4	4	2	2	1	2	8	4	1	8	6	6	10	9
226	226	1	20	6	0	4	850		1	17	1	1	1	1	1	1	1	4	1	5	2	1	1	1	2	1	1	4	2	3	2	5	1	4	1	5	2	5	2	1	2	8	7	2	4	9	2	1	1
227	227	1	20	8	1	4			2	8	1	1	1	1	2	4	3	2	5	1	2	2	3	5	4	5	4	5	2	2	3	5	2	2	4	4	5	5	5	1	2	6	4	3	10	7	7	9	7
228	228	1	21	6	1	2			3		1	1	1	1	1	4	3	3	3	3	2	3	3	3	2	3	2	3	3	3	4	4	3	3	3	3	3	4	4	1	4	6	23	2	7	6	6	6	6
229	229	1	19	10	1	4			1	12	1	1	1	2	2	4	4	2	4	2	2	4	4	1	5	1	2	4	1	3	4	5	4	4	5	5	5	5	5	1	5	6	2	1	7	5	3	7	5
230	230	1	19	12	1	4	750		3	12	1	1	2	1	1	3	2	5	1	4	4	1	2	1	5	1	3	1	3	5	1	4	4	2	1	2	5	3	4	1	3	5		2	7	8	3	6	3
231	231	1	18	1	1	2			3		1	1	2	1	5	1	4	4	3	4	3	3	2	1	2	4	1	3	4	1	3	2	1	4	4	1	4	3	5	1	3	4	7	3	5	8	6	11	8
232	232	1	18	1	1	2			3	8	1	1	2	1	2	3	5	1	5	4	4	2	4	2	2	4	2	4	2	4	5	5	4	4	5	1	4	3	3	1	3	4	5	2	7	5	10	5	7
233	233	1	18	1	1	1			3	8	1	1	5	5	5	2	2	4	2	4	4	3	3	2	4	5	1	1	3	5	1	3	3	4	2	4	3	3	3	1	2	7	1	2	5	3	6	5	4
234	234	1	19	5	1	4			2	8	1	1	1	1	1	4	4	1	5	3	4	4	2	4	4	4	4	5	2	2	4	5	2	2	4	5	4	4	5	1	2	3	2	2	9	8	6	9	6
235	235	1	19	1	1	4	1000	450	3		3	1	1	1	1	4	1	3	4	2	2	1	2	3	4	3	4	4	2	5	5	5	5	5	5	5	5	5	2	1	3	4	2	3	9	8	10	9	9
236	236	1	20	5	1	1	1000	300	3	8	1	1	1	1	1	5	3	3	2	1	1	1	2	2	3	3	4	1	4	1	5	1	1	1	1	1	3	1	1	1	3	2	2	4	7	7	7	9	5
237	237	1	18	3	1	4			3		1	1	1	1	1	3	2	1	2	2	2	4	2	1	2	1	1	3	2	4	3	4	1	1	2	3	4	4	4	1	2	6	2	1	6	7	7	4	3
238	238	1	18	3	1	2			3		1	1	1	1	1	4	4	2	3	3	2	5	3	3	2	3	3	3	3	4	2	2	4	4	2	3	3	4	3	1	3	7	2	2	8	7	7	7	7
239	239	1	18	3	1	4			3		1	1	2	1	3	2	3	2	3	1	3	2	2	3	4	3	4	4	3	4	4	4	3	4	4	3	4	4	4	1	2	7	6	3	6	6	6	6	6
240	240	1	18	2	1	4			1	17	1	1	1	1	1	3	3	4	2	2	2	2	4	2	2	2	2	3	4	4	4	4	3	4	1	3	4	2	3	1	3	2	6	2	9		7	9	6
241	241	1	18	2	1	1	550	300	2		1	1	3	3	3	3	2	2	2	2	1	3	2	3	3	4	3	4	3	2	3	3	2	2	3	2	2	3	4	1	1	9	1	1	3	2	4	3	2
242	242	1	18	10	1	4	550	300	3	12	3	2	1	1	1	4	2	4	4	1	3	2	2	5	4	4	5	4	4	1	4	2	2	2	4	4	5	4	1	1	3	10	5	2	10	10	8	8	6
243	243	1	18	3	1	2	450	300	3	17	2	1	3	3	3	4	2	5	1	5	2	1	5	1	1	1	1	1	2	2	2	1	2	2	1	4	4	2	5	1	3	9	1	1	3	7	8	2	1
244	244	1	19	9	1	3	750	750	1	12	1	1	2	2	1	4	3	4	3	1	3	3	3	4	1	3	3	2	2	3	2	4	2	3	4	2	2	4	4	1	1	7	19	4	6	9	6	2	1
245	245	1	20	6	1	4	1000	300	3		1	1	1	2	2	1	1	1	5	1	1	1	1	5	5	5	5	5	3	2	5	1	5	1	1	2	4	2	3	1	2	7	6	1	6	6	6	6	6
246	246	1	19	11	1	4			3		1	1	1	1	2	3	4	5	1	1	4	4	1	5	4	4	1	5	1	4	5	5	4	4	5	4	4	4	3	1	3	6	1	2	8			9	1
247	247	1	18	1	1	4			3	12	1	1	1	2	2	3	2	4	3	4	3	2	4	5	5	1	5	4	3	2	4	4	4	4	2	2	3	4	3	1	3	7	1	2	5	6	7	7	4
248	248	1	19	11	1	4	550	300	3		1	1	1	2	2	2	1	3	2	3	4	1	3	2	1	2	2	2	2	5	5	5	5	5	5	5	4	4	1	1	3	5	1	1	7	8	8	8	3
249	249	1	19	1	1	2	950	300	3	17	1	1	1	2	5	3	4	2	2	2	4	3	4	4	2	5	4	5	1	4	4	5	3	2	2	3	2	3	2	0					3	6	4	4	5
250	250	1	18	3	1	2			3		1	1	1	1	1	2	2	4	2	2	2	1	2	3	2	2	2	2	2	4	4	4	4	4	2	4	4	4	3	1	2	6	19	1	5	6	4	2	4
251	251	1	18	12	1	4			3	12	1	1	1	1	1	4	4	3	3	3	2	4	2	3	2	4	4	4	4	2	2	5	1	5	3	2	2	4	5	1	1	10	2	2	9	6	8	9	7
252	252	1	18	3	1	4			3		1	1	1	1	1	2	2	4	2	4	4	2	4	4	4	4	4	2	2	3	2	2	2	4	1	4	4	5	5	1	1	9	6	3	7	9	3	8	4
253	253	1	18	12	1	4	300	300	3		1	1	2	2	2	2	2	2	2	4	3	2	3	3	2	4	3	3	1	1	4	4	2	3	4	3	3	4	5	1	2	6	13	1	3	7	9	2	3
254	254	1	18	12	1	4			2	10	1	1	2	2	2	3	4	2	3	1	2	4	1	5	5	5	5	5	5	1	5	5	4	1	5	1	4	5	5	1	1	7	3	1	7	6	7	6	11
255	255	1	19	9	1	2			2		1	1	1	1	1	2	2	2	3	2	2	1	2	2	2	2	2	2	2	4	2	5	4	4	4	2	2	4	4	1	2	7	2	2	7	5	3	8	3
256	256	1	19	7	1	2		300	3		1	1	1	1	1	3	1	2	2	2	2	1	2	4	2	1	2	3	1	2	4	5	2	3	4	4	3	4	4	1	3	5	3	1	7	8	9	4	9
257	257	1	19	9	1	4	850	750	3	12	3	1	4	1	1	2	1	1	2	1	4	1	1	5	5	5	5	5	5	4	5	5	5	5	5	5	1	5	3	1	5	4	2	3	11	9	7	11	8
258	258	1	19	7	1	2	650	300	2	17	1	1	2	2	2	2	1	2	1	4	2	1	2	2	1	4	4	4	3	4	2	2	4	4	4	2	4	4	4	1	2	9	8	1	5	7	4	6	4
259	259	1	20	7	1	1			3	8	1	1	1	2	2	2	2	2	2	2	1	3	1	1	2	1	1	5	1	1	4	4	2	3	5	3	3	5	5	1	3	2	2	2	5			6	7
260	260	1	20	7	1	4	550	850	2	8	1	1	1	1	1	4	5	3	2	5	5	1	2	5	5	5	5	5	5	1	2	2	3	4	1	3	3	5	5	1	4	7	2	2	11	8	5	9	11
261	261	1	18	3	0	4	1000	300	3	17	1	1	1	1	1	4	5	2	5	2	2	4	4	4	4	4	2	5	5	4	4	4	4	4	4	2	4	4	4	1	5	4	11	4	9	8	8	8	8
262	262	1	18	12	0	4			3	12	1	1	1	1	1	3	5	5	4	2	4	4	3	4	4	4	4	4	3	4	4	5	3	5	2	3	4	4	5	1	3	7		1	6	10	9	5	6
263	263	1	19	12	0	2	950		3		1	1	1	1	1	3	4	3	4	1	1	1	1	5	5	5	4	5	5	3	4	5	5	5	5	1	5	5	4	1	2	5	7	2	7	8	7	8	10
264	264	1	19	10	0	2		300	2	12	1	3	1	1	5	2	1	1	2	1	4	2	4	5	4	4	4	4	2	2	4	5	4	4	5	4	4	4	2	1	1	3	18	1	3	6	3	3	3
265	265	1	19	8	0	4			3	14	1	1	3	3	3	3	3	4	3	2	3	3	2	4	3	4	4	4	2	2	4	4	3	1	2	3	4	4	3	1	3	3	11	1	6	4	6	6	5
266	266	1	18	1	0	2			3	12	1	1	3	3	3	5	5	5	5	5	5	5	5	4	2	2	4	4	5	3	3	3	3	3	3	3	3	3	5	0					5	6	8	5	5
267	267	1	19	5	0	2	950	300	3	11	1	1	1	1	3	4	1	4	5	1	5	1	1	5	2	5	2	4	5	2	2	5	2	2	1	2	4	5	4	0					5	9	5	5	4
268	268	1	19	5	0	2			3	12	1	1	1	1	1	4	4	5	4	4	4	4	4	2	2	2	2	4	3	2	4	4	2	4	2	5	2	4	5	1	1	10	9	1	5	8	8	5	3
269	269	1	19	9	1	4			3	12	1	1	1	1	2	2	2	1	2	2	4	4	3	2	2	4	3	4	4	3	2	3	4	3	3	4	4	4	4	1	2	5	3	1	3		3	3	3
270	270	1	20	10	1	2			3	8	1	1	1	1	1	2	2	3	2	5	5	3	3	2	1	2	2	4	3	5	5	4	3	4	5	5	4	5	5	1	1	6	6	3	11	8	11	6	5
271	271	0
272	272	0
273	273	0
274	274	1	20	9	1	1	550	550	2		1	1	5	5	3	5	5	1	5	1	1	5	1	5	1	5	1	5	1	1	5	5	1	1	5	1	1	5	5	1	3	4	8	2	7	8	9	10	11
275	275	1	19	4	1	2	550	550	3		1	2	2	2	2	1	1	1	2	1	1	1	1	5	5	5	5	5	5	1	5	5	1	1	1	1	1	1	5	1	3	5	1	1	7		7	9	1
276	276	1	21	11	1	4	950	300	3	9	1	1	1	1	1	1	1	2	4	1	1	5	2	1	2	3	2	3	4	5	1	1	1	4	5	2	2	4	4	1	2	5	4	1	7	5	5	7	6
277	277	1	19	12	0	4			2		1	1	1	3	3	4	5	2	5	2	2	5	2	3	2	1	2	4	3	1	3	2	1	3	4	4	4	5	2	1	1	8	5	4	8	8	8	2	2
278	278	1	19	9	0	2	750		3		1	1	1	1	1	4	5	3	5	5	2	5	2	2	3	2	1	5	1	1	3	5	3	1	5	4	5	5	5	1	1	8	3	1	7	7	6	7	10
279	279	1	20	8	0	4	950		3		1	1	1	1	1	2	3	2	2	1	3	3	3	2	2	2	2	3	4	2	4	3	4	2	4	2	2	2	5	1	5	5	5	2	7	10	3	5	3
280	280	1	18	12	0	1	1000	300	3		1	1	4	4	4	5	4	2	4	2	1	4	3	5	4	5	4	5	4	4	5	5	4	4	5	4	4	5	5	0					3	8	3	1	1
281	281	1	19	8	0	2	950		3		1	1	5	5	5	3	1	2	3	3	1	1	1	2	2	4	3	4	3	4	3	4	4	4	4	3	3	4	4	1	2	4	8	1	5	5	3	5	3
282	282	1	18	3	0	2	1000	300	3		1	2	5	5	5	2	4	1	2	1	2	1	3	2	2	2	2	1	2	2	4	3	4	2	1	2	4	4	2	1	2	5	32	1	1	4	5	3	1
283	283	1	19	6	1	4			3		1	1	1	1	1	3	5	1	3	1	1	1	3	4	5	2	3	5	5	2	4	4	4	2	5	4	4	5	4	1	3	7	3	1	9	10	11	6	11
284	284	1	19	6	1	2			2	12	1	1	3	1	1	2	2	4	3	2	2	4	2	4	4	4	4	2	4	4	5	4	4	4	2	4	5	5	5	1	3	4	6	1	8	5	4	4	6
285	285	1	19	10	0	2			3	12	1	1	2	2	2	3	2	2	3	1	4	3	2	5	4	4	4	5	4	4	5	5	4	4	3	4	4	5	4	1	1	2	1	2	7	4	4	6	5
286	286	1	19	6	0	4	1000	850	3		1	1	1	1	2	4	4	2	2	2	4	4	2	3	2	2	2	3	2	2	4	4	2	4	1	4	4	4	4	1	5	5	9	4	11	7	9	11	9
287	287	1	19	4	0	3	950	300	1		1	1	1	1	3	1	2	1	3	2	2	2	1	1	1	1	3	4	2	2	2	4	5	5	1	3	5	4	4	1	1	10	3	1	4	9	8	3	7
288	288	1	19	8	1	1	450		2		2	2	2	2	2	4	5	4	4	4	4	5	5	4	2	2	2	4	2	5	5	5	5	5	4	5	4	5	5	1	5	5	6	1	8	11	8	5	6
289	289	1	19	4	0	1		300	3		1	1	1	1	5	4	4	4	4	3	3	3	3	4	4	4	4	4	4	2	4	4	2	4	4	3	4	5	5	1	5	3	1	1	7	5	4	7	4
290	290	1	19	10	0	2			1		1	1	4	4	4	3	4	2	3	2	3	4	2	3	3	4	2	3	3	2	4	4	4	2	4	4	4	4	5	1	1	6	1	4	5	5	4	6	3
291	291	1	18	12	0	4			3	17	1	1	4	4	4	1	1	4	5	2	2	1	1	2	4	5	2	4	2	5	5	5	2	2	2	2	4	4	5	1	2	2	4	1	7	5	7	9	3
292	292	1	19	6	0	3	1000	300	1		1	2	1	1	2	4	5	2	4	1	3	3	2	4	3	4	3	5	4	4	4	4	2	3	5	3	3	4	4	1	2	4	2	1	9	10	5	8	6
293	293	1	19	7	1	4			3		1	1	1	1	1	3	3	3	3	3	3	3	3	3	3	3	3	3	3	3	3	3	3	3	3	3	3	3	3	1	2	7	6	2	6	6	8	7	6
294	294	1	19	8	0	4	950	300	3	12	1	1	1	3	2	2	2	2	2	2	1	2	2	5	4	4	4	5	3	4	2	4	2	4	3	2	2	4	4	1	3	7	11	1	6	3	3	7	8
295	295	1	18	3	1	4			2	12	1	1	1	1	1	4	3	4	4	3	4	3	2	5	4	5	4	4	3	2	4	5	2	3	4	3	3	3	5	1	1	5	6	2	9	8	10	8	6
296	296	1	19	9	0	4			3		1	1	1	1	3	3	3	4	4	3	2	2	2	3	3	3	3	4	3	2	4	4	4	2	2	4	3	4	4	1	3	5	10	1	8	9	6	7	5
297	297	1	19	10	0	2			3	12	1	1	4	4	4	2	2	1	2	2	2	2	3	4	4	4	4	5	4	2	4	3	2	4	4	4	2	5	5	1	3	9	1	1	4	4	6	3	3
298	298	1	18	3	0	2			3	8	1	1	3	2	2	5	4	5	4	5	4	3	2	4	4	4	4	5	3	3	4	5	3	4	3	4	3	4	4	1	2	5	18	1	6	8	6	6	6
299	299	1	19	4	1	4	850	300	2	12	1	1	2	2	2	4	2	1	1	3	2	5	2	1	1	1	1	2	3	5	5	5	3	5	5	5	5	5	4	1	1	9	6	2	4	11	4	4	1
300	300	1	18	11	0	2	450	300	1		1	1	4	4	4	2	4	2	3	4	4	2	4	4	4	2	3	2	2	2	4	2	4	4	4	3	4	4	5	1	1	5	1	1	3	7	7	4	3
301	301	1	19	4	0	3	950	450	3	12	1	1	1	4	4	5	5	5	5	2	2	4	2	3	2	4	5	4	2	4	4	4	4	3	4	4	5	5	5	1	2	5	10	1	6	9	4	8	8
302	302	1	18	6	1	1			1		1	1	2	5	5	4	5	2	4	3	2	4	2	5	4	5	5	5	4	1	3	5	5	3	3	5	3	5	2	0					6	6	6	3	9
303	303	1	19	11	1	2	1000		2		1	1	1	5	5	2	4	4	4	2	5	3	1	5	4	5	5	4	5	5	5	3	4	5	5	5	5	5	5	1	4	2	16	1	2	4	8	5	3
304	304	1	19	9	0	4	750	300	3	12	1	1	1	1	1	4	4	2	4	2	1	2	5	5	5	5	4	4	4	2	5	5	4	4	4	4	4	4	4	1	4	4	10	1	8	6	6	8	7
305	305	1	18	8	1	4			2		1	1	2	4	5	4	4	4	2	2	2	4	2	4	4	2	3	3	3	3	4	4	2	2	3	4	4	2	2	0					5	5	1	5	3
306	306	1	19	10	1	4			2		1	1	2	2	2	5	4	4	1	1	5	5	1	5	5	1	4	4	2	2	5	5	5	1	5	1	5	5	1	1	3	5	4	3	7	9	9	8	1
307	307	1	19	10	0	1			3	8	1	1	1	1	2	3	4	2	4	1	2	2	2	4	4	4	4	5	3	2	3	3	2	1	2	4	1	5	4	1	1	5	1	1	3	4	2	4	5
308	308	1	19	3	1	2	1000		2	10	1	1	1	1	1	5	5	1	4	1	1	5	1	5	5	5	5	3	1	4	5	5	4	3	3	3	4	5	3	0					6	6	7	6	8
309	309	1	19	7	1	4	850	300	3	12	2	2	1	1	1	4	4	1	4	1	2	2	2	2	2	4	4	3	2	4	4	5	2	2	4	5	5	4	5	1	5	6	4	3	9	7	10	10	3
310	310	1	19	7	0	1	450	300	2	8	1	1	3	1	1	2	4	3	2	3	2	2	1	4	1	5	2	4	2	5	2	2	2	4	1	2	3	5	2	1	3	4	12	3	6	7	3	5	5
311	311	1	19	6	0	4			3	8	1	1	3	3	2	4	5	3	3	2	5	4	4	1	1	1	1	2	3	3	4	5	2	3	2	3	3	4	3	0					1	9	6	1	1
312	312	1	19	11	0	2	850	650	3	17	1	1	1	1	1	4	4	4	4	2	4	4	2	2	2	2	4	2	4	5	5	5	4	4	5	5	4	5	5	1	2	9	7	2	9	8	9	7	9
313	313	1	19	12	1	2	550	550	3	12	1	1	1	2	2	4	5	5	3	4	3	5	2	2	2	2	2	4	3	4	4	5	3	4	4	3	4	4	5	1	3	6	2	1	6	5	7	7	5
314	314	1	19	11	0	4			3	12	1	1	2	4	4	5	5	3	4	4	4	4	3	4	3	5	4	4	4	2	5	5	4	2	5	5	5	5	5	1	2	8	16	1	6	7	5	5	5
315	315	1	19	11	0	3			3		1	1	1	1	1	2	3	1	2	2	2	2	2	1	1	1	1	4	4	2	4	4	3	4	5	4	4	4	5	1	2	10	7	1	6	9	6	6	3
316	316	0
317	317	0
318	318	0
319	319	0
320	320	1	19	9	1	3	450	300	1	12	1	1	1	1	1	3	3	2	2	1	2	2	4	2	1	2	1	3	1	3	3	5	2	2	3	3	2	4	5	1	2	6	6	3	7	6	5	5	6
321	321	1	19	5	1	1	750	450	3	12	1	1	1	1	3	3	2	2	2	2	2	2	1	4	1	2	2	2	2	4	4	3	2	3	4	1	4	4	3	1	2	4	8	1	3	8	7	4	2
322	322	1	18	9	1	2	850	450	3		1	1	1	1	2	2	1	2	1	3	1	2	1	3	2	4	4	2	4	1	2	4	1	1	1	1	2	4	5	1	3	4	2	2	9	6	5	6	7
323	323	1	19	9	1	2			2	17	1	1	1	2	2	5	5	5	5	3	3	5	1	2	4	3	3	4	3	5	5	5	5	5	5	5	5	5	5	1	1	3	2	2	7	10	4	2	2
324	324	1	19	8	1	4	650	300	1	8	3	1	1	1	1	2	2	5	2	1	2	2	1	5	2	4	4	3	5	4	5	5	4	3	2	2	5	5	4	1	3	10	4	1	6	9	6	6	6
325	325	1	18	1	1	2		300	2	12	1	1	1	1	2	3	5	1	4	2	2	4	2	2	4	2	4	5	4	4	4	4	3	4	5	3	4	4	4	1	3	5	2	2	8	10	10	7	8
326	326	1	19	9	1	2			2	13	1	1	1	1	1	1	2	2	2	1	1	4	4	4	2	4	2	4	2	4	2	4	4	2	2	2	3	4	4	1	1	3	2	2	8	8	6	9	8
327	327	1	19	5	1	4			1	8	1	1	1	1	1	1	1	1	4	1	1	3	1	5	4	5	5	5	5	2	5	5	5	2	3	4	5	3	2	1	3	5	13	3	8	8	5	8	9
328	328	1	19	11	1	4			3	8	1	1	2	2	2	3	3	2	3	1	3	3	2	2	2	3	1	4	2	2	4	4	1	2	4	2	2	4	4	1	5	6	2	1	7	5	4	7	6
329	329	1	19	11	1	4			3	12	1	1	1	2	2	3	3	2	2	3	2	2	2	4	2	4	4	3	3	4	5	5	4	5	5	5	5	3	3	1	1	6	2	3	8	5	5	4	4
330	330	1	18	4	1	2		300	3		1	1	1	1	2	3	2	2	2	3	2	1	2	3	2	3	4	4	4	2	5	5	2	2	2	2	3	3	4	1	3	7	15	2	7	8	6	6	6
331	331	1	18	11	1	3			3	8	1	1	1	1	1	4	4	4	3	2	1	3	1	5	4	4	4	5	4	2	5	5	3	5	4	4	4	5	5	1	3	6	1	1	8	7	4	4	7
332	332	1	19	8	1	3	550		3		1	1	1	1	1	2	3	1	2	1	2	2	2	3	4	4	4	4	4	1	4	4	2	2	2	2	5	4	3	1	3	7	15	2	10	9	11	8	9
333	333	1	18	3	1	3	1000	300	2		1	1	1	2	1	1	1	1	1	1	1	1	1	5	5	5	5	5	5	5	5	5	5	5	5	5	5	5	1	1	2	6	3	2	9			9	11
334	334	1	19	6	1	4			2	12	2	2	1	1	2	1	5	1	4	2	5	1	2	1	1	2	1	1	2	2	5	2	2	1	5	4	2	4	5	1	3	5	8	4	7	6	4	5	3
335	335	1	19	5	1	4	950		3		1	1	1	1	1	2	5	2	5	2	2	3	3	5	3	5	5	5	3	1	4	5	3	5	5	3	4	5	5	1	2	7	15	2	7	7	6	7	9
336	336	1	19	7	1	2			1		1	1	1	1	1	4	2	3	3	2	4	1	3	2	4	3	4	4	1	2	3	4	2	3	3	2	3	4	4	1	1	9	2	1	4	7	3	5	4
337	337	1	19	5	1	2		300	1		1	1	1	1	2	4	4	4	4	4	4	4	3	1	2	2	2	3	3	4	4	5	4	5	5	4	4	4	3	1	3	6	13	4	7	6	7	3	8
338	338	1	19	12	1	2			2		1	1	3	2	2	3	4	4	4	2	2	4	2	2	2	2	2	1	2	4	4	4	3	3	2	2	4	4	4	1	1	8	1	1	4	6	6	4	4
339	339	1	19	10	1	2	1000	300	3	17	1	1	3	3	3	2	3	2	3	2	2	3	1	5	4	4	3	5	3	4	4	3	2	4	4	4	3	4	5	1	4	2	20	2	5	8	5	3	5
340	340	1	19	5	1	2	450	450	3		1	1	1	1	1	4	4	5	4	2	4	4	3	3	4	3	4	5	4	5	5	5	4	5	5	5	5	5	5	1	2	3	2	4	8	10	8	5	7
341	341	1	19	1	1	2			3	17	1	1	1	1	2	3	4	4	4	2	2	4	3	2	2	2	2	2	2	3	4	4	4	4	4	4	4	4	3	1	2	6	16	2	4	5	4	2	2
342	342	1	18	12	1	1	1000	300	3		1	1	1	1	1	4	4	1	4	1	2	4	1	5	2	5	1	4	2	2	4	4	4	5	4	2	2	5	4	1	5	6	1	1	5	5	4	6	2
343	343	1	19	9	1	4	550	300	2	11	1	1	1	2	2	5	5	4	4	2	4	4	2	3	2	4	3	2	2	2	4	5	2	1	3	3	3	5	3	1	3	7	5	1	7	7	6	6	6
344	344	1	19	5	1	2			1	12	2	1	2	2	2	1	1	1	2	2	1	1	2	2	2	3	4	4	1	3	4	4	2	4	3	2	3	4	4	1	2	6	1	1	4	4	4	2	2
345	345	1	19	6	0	2	950		3		1	2	1	1	3	4	5	4	5	3	5	5	2	3	1	1	2	5	4	4	5	5	2	5	5	5	5	5	5	1	2	10	11	1	8	10	7	7	7
346	1	1	22	11	1	2			2	12	1	1	1	1	1	4	3	3	3	4	4	3	4	5	4	5	4	5	3	2	3	5	4	2	2	4	4	4	3	1	3	8	2	1	5	7	6	2	2
347	2	1	20	1	1	4		850	3	12	1	1	1	1	1	2	3	5	4	2	2	2	1	1	1	2	3	4	3	4	5	5	4	2	4	4	4	4	4	1	1	10	2	1	5	5	7	7	4
348	3	1	19	8	0	1			2	14	1	2	1	1	5	4	4	2	4	2	4	4	4	4	2	4	4	4	2	4	4	4	4	4	4	4	4	4	5	1	1	6	14	2	9	10	11	10	8
349	4	1	18	1	0	4	950		3	12	1	1	1	2	3	4	2	4	2	3	5	1	2	4	1	2	3	4	2	3	2	5	3	3	4	4	3	5	3	1	2	10	31	2	5	8	4	5	4
350	5	1	21	10	1	4	450		2	13	1	1	1	1	1	2	2	2	4	1	5	1	2	4	2	4	2	4	4	2	4	3	2	3	5	2	2	3	4	1	3	5	2	2	8	10	4	7	4
351	6	1	20	7	0	2		300	3	12	1	1	3	3	3	4	4	3	4	2	2	2	2	1	1	1	2	2	2	2	3	3	2	2	2	3	2	4	4	1	3	5	12	1	4		5	3	4
352	7	1	19	12	0	2	850	300	3	11	1	1	3	1	5	5	4	2	3	2	2	4	1	4	4	4	4	4	4	2	2	4	3	2	4	4	2	4	4	1	2	10		3	7	7	9	3	3
353	8	1	21	4	1	4	650	300	3	8	1	1	1	1	1	3	2	1	2	2	1	1	1	5	4	5	5	5	2	1	5	5	5	3	2	2	1	5	2	1	2	6	2	3	9	4	9	6	7
354	9	1	19	5	0	4		850	3	17	1	1	1	1	4	4	3	2	3	2	3	3	2	4	3	3	3	4	3	1	3	4	3	2	2	3	3	3	3	1	2	7	1	1	2		3	7	2
355	10	1	19	11	0	2			3	12	1	1	3	3	3	2	3	1	1	1	2	2	1	5	2	4	4	5	3	2	5	5	5	5	1	5	4	5	5	1	2	7	1	1	7	6	6	5	5
356	11	1	18	3	1	4			3	8	1	1	1	1	1	5	4	1	5	5	4	5	1	5	5	5	4	5	4	4	5	5	4	2	5	4	3	5	5	1	3	4	6	2	8	9	9	9	7
357	12	1	20	7	0	3			1	12	1	1	1	1	1	2	4	1	5	1	2	4	1	5	4	5	5	5	5	4	5	5	1	3	2	4	4	4	4	1	1	10	3	3	7	9	6	7	10
358	13	1	19	5	1	4			2	17	1	1	2	2	2	4	4	2	2	1	2	4	2	4	2	2	2	2	1	4	4	4	4	4	5	4	5	5	4	1	2	8	1	1	3	5	4	2	2
359	14	1	19	12	1	3	950		3	16	1	2	1	1	1	3	3	4	4	2	2	2	2	4	5	5	3	4	2	4	4	5	4	3	2	3	4	4	3	1	4	5	6	3	8	11	7	8	8
360	15	1	21	10	1	1			3	17	1	1	2	4	4	3	3	4	2	4	2	2	2	2	2	2	4	4	2	4	4	4	3	2	3	2	3	4	4	1	1	11	1	1	3	6	6	2	2
361	16	1	19	3	1	2			3	8	2	1	1	1	1	3	2	1	2	3	2	2	2	3	2	2	2	3	3	1	4	5	1	3	4	4	3	4	2	0					4			4	3
362	17	1	19	1	0	4	1000	300	3	12	1	1	1	1	1	4	5	5	4	4	4	5	4	2	2	2	2	4	4	4	4	5	4	4	4	2	4	5	5	1	1	8	11	4	6	7	6	7	7
363	18	1	19	5	1	2			3	17	1	2	1	1	1	3	3	1	4	1	1	1	2	4	2	4	3	3	1	2	3	4	3	3	4	4	3	4	3	1	3	8	2	2	8	9	5	9	9
364	19	1	20	8	1	2		300	2	12	1	1	1	1	1	5	5	4	4	4	2	4	2	5	4	5	4	5	2	1	3	2	1	2	3	2	2	4	4	1	3	5	4	2	7	5	6	7	4
365	20	1	19	10	0	4			1	12	1	1	1	4	3	3	3	1	1	1	1	1	2	1	1	1	2	4	1	3	2	4	1	2	1	2	1	2	2	1	1	6	17	1	7	9	8	6	4
366	21	1	19	9	1	2			1	8	1	1	1	1	1	5	5	2	5	2	1	5	3	4	5	4	3	4	2	1	3	5	2	3	2	3	1	5	5	1	1	10	6	1	8	9	5	5	5
367	22	1	19	5	0	2	1000	450	3	10	1	1	1	1	3	4	4	3	3	1	2	4	2	4	4	4	4	4	3	2	4	4	3	2	2	3	3	4	4	1	4	5	4	2	6	6	10	8	7
368	23	1	19	5	0	4			2		1	1	1	1	1	4	4	3	4	2	2	4	1	4	3	3	4	4	3	3	4	5	3	4	4	4	4	5	5	1	4	4	3	2	8	6	6	8	8
369	24	1	19	8	0	2	950		3	12	1	1	4	3	4	5	5	2	4	2	4	4	1	4	4	4	2	3	4	2	4	5	3	2	3	4	4	4	4	0					4	7	5	2	2
370	25	1	20	10	1	4			3	8	1	2	1	1	1	4	4	2	4	2	1	3	2	1	4	2	3	2	3	2	5	5	2	4	4	4	4	5	5	1	2	7	3	2	9	9	7	11	11
371	26	1	20	4	1	1		300	3	12	1	1	1	1	2	4	3	2	4	1	4	2	3	4	4	4	4	5	3	4	4	3	2	5	3	2	3	4	5	1	2	6	3	1	8	8	9	8	9
372	27	1	19	3	0	4		300	2	12	1	1	2	3	1	2	4	1	1	1	2	1	1	1	1	2	1	2	1	2	3	4	1	3	4	4	2	4	3	0					4			7	6
373	28	1	18	4	1	1	450	300	1	8	1	1	1	2	2	2	2	2	2	1	3	2	2	4	4	4	1	5	1	2	4	3	3	3	3	4	4	5	5	0					3	6	3	6	2
374	29	1	20	7	0	2			3	12	1	2	3	1	1	4	2	2	2	3	1	4	2	4	4	4	2	4	2	2	5	5	4	4	5	4	2	5	2	1	1	10	5	2	7	9	9	7	4
375	30	1	21	11	1	4		300	1	12	1	1	1	1	1	4	4	5	3	5	5	1	1	4	4	1	2	1	1	2	4	5	5	5	4	1	5	4	5	1	2	4	5	2	8	8	6	7	7
376	31	1	20	4	0	2			3	8	1	1	1	1	1	3	4	5	4	5	4	2	1	4	1	5	2	5	5	4	5	5	2	4	2	2	2	2	5	1	1	13	4	1	9	11		8	6
377	32	1	19	1	0	2	1000	300	3	12	1	1	1	1	5	4	4	4	4	4	4	4	3	1	2	2	2	2	3	2	4	4	4	3	4	4	4	4	4	1	1	7	1	1	1	5	1	1	1
378	33	1	19	3	0	1	850	450	1		1	1	5	1	1	4	4	4	5	5	2	3	4	4	3	4	4	4	3	2	4	4	3	2	3	3	3	5	5	1	2	5	10	1	5		4	1	6
379	34	1	19	8	0	2	750	300	3	8	1	1	3	3	2	2	4	2	4	2	2	4	2	2	2	2	2	4	2	4	4	4	2	4	4	4	2	4	4	0					3	6	9	3	1
380	35	1	21	10	1	4			3	12	1	1	2	2	2	3	3	2	4	2	2	1	2	2	2	2	1	4	2	5	4	4	1	5	4	4	1	4	2	1	1	7	3	1	7			4	4
381	36	1	20	7	1	4	550	300	3	9	1	1	1	5	5	2	5	1	2	1	2	4	1	1	1	2	2	4	2	2	4	4	2	2	2	2	4	4	4	1	1	9	6	1	7	6	5	8	9
382	37	1	19	8	0	1			2	12	1	1	1	1	1	4	4	2	4	3	4	4	4	2	2	2	3	4	4	4	4	4	3	4	4	4	4	4	5	1	1	6	1	1	8			9	6
383	38	1	19	10	0	2			3	10	1	1	3	3	3	4	3	4	3	4	2	2	4	1	4	2	4	1	3	3	3	4	4	4	5	4	4	4	4	0					3	6	3	4	2
384	39	1	21	3	1	1			3	11	2	2	1	1	1	3	3	2	3	2	2	2	4	2	1	1	1	1	1	4	4	4	3	1	4	3	4	4	4	1	3	4	3	3	8	9	8	7	10
385	40	1	20	8	0	2		300	2		1	1	1	4	4	3	3	3	2	2	2	1	3	3	2	2	2	2	2	2	4	5	4	4	3	4	3	4	4	0					2	6	3	3	1
386	41	0
387	42	1	21	7	1	2	450	850	1	8	1	1	1	1	1	4	4	4	4	3	4	3	3	4	4	4	4	4	4	1	3	2	2	2	4	2	2	4	4	1	1	6	3	1	8	7	7	6	8
388	43	1	20	5	0	2	550	300	3	11	1	1	5	2	4	4	4	2	2	2	2	2	3	2	2	2	2	4	4	1	3	2	2	2	2	3	3	4	4	1	1	6	1	1	6	8	8	4	4
389	44	1	19	6	1	2			3	12	1	1	1	1	1	2	3	1	2	1	2	2	2	2	2	2	2	2	2	2	4	5	2	2	2	3	2	4	2	1	3	6	4	1	6	6	6	9	4
390	45	1	19	10	0	2	650		3		1	1	1	1	1	4	3	1	4	2	2	2	4	4	1	4	4	4	4	2	4	5	2	2	4	4	4	4	5	1	3	3	17	1	6	8	4	6	3
391	46	1	20	10	0	2	750	450	2	12	1	1	1	2	2	4	4	2	3	2	4	2	2	5	5	5	4	2	4	1	4	2	2	2	4	4	2	5	4	1	1	12	4	1	9	7	8	7	2
392	47	1	19	2	0	4			2	8	1	1	1	1	1	5	5	3	5	4	5	4	2	5	5	5	5	5	4	2	4	5	5	4	4	2	5	5	5	1	3	9	15	4	9	9	9	9	9
393	48	1	19	4	0	3			2	12	1	1	1	2	5	4	3	1	2	1	2	3	2	3	3	4	3	5	2	2	2	4	2	2	4	5	2	3	3	1	2	4	3	1	8	9	6	6	8
394	49	1	23	12	0	4	650		3	8	1	1	1	1	4	3	3	2	4	2	5	1	2	4	2	4	4	2	3	3	2	4	2	2	3	3	3	3	3	1	2	6	4	1	7	10	7	8	4
395	50	1	19	7	0	3			3	12	1	1	1	1	1	3	3	2	3	2	2	2	2	2	4	4	4	4	3	2	3	4	3	4	4	4	3	4	4	1	1	7	10	1	6	9	7	6	4
396	51	0
397	52	1	18	1	2	2	1000	300	3	12	1	1	1	1	1	2	4	3	3	4	2	2	3	5	1	5	5	5	5	4	3	4	3	3	3	3	3	4	4	0					10	10		6	10
398	53	1	19	10	0	2			3	8	1	1	1	1	1	2	2	1	2	2	2	2	2	2	2	2	2	2	4	3	4	4	2	4	3	3	2	4	4	1	1	10		4	7	8	7	7	5
399	54	1	20	7	0	4	1000	550	3	12	1	1	1	1	5	4	5	2	4	3	4	4	3	4	2	2	4	4	3	3	3	4	3	2	4	4	4	5	5	1	2	7	11	1	7	9	3	8	5
400	55	1	21	3	1	2	550	450	1	12	1	1	1	1	5	3	3	2	3	2	2	3	2	5	5	5	1	5	5	2	5	5	5	5	5	5	5	5	5	1	1	6	19	1	7	8	4	8	6
401	56	1	21	6	0	2			3	12	1	1	1	1	2	2	2	3	2	2	2	4	2	2	3	4	3	4	3	3	4	4	2	2	3	3	4	4	4	1	2	3	1	1	8	10	6	8	6
402	57	1	19	10	1	3	750	300	3	14	2	2	1	1	2	3	2	4	3	4	2	3	2	2	2	4	2	3	2	2	4	4	4	4	4	4	4	4	3	1	5	3	1	1	8	7	7	8	7
403	58	1	19	11	2	4			2	12	1	1	1	2	5	2	2	1	5	4	1	1	1	2	2	2	2	2	3	4	5	4	2	2	5	4	2	5	5	1	1	3	18	1	4	6	2	6	1
404	59	1	17	2	0	4			3	12	1	1	1	1	4	4	3	5	4	4	4	1	4	2	4	4	4	4	1	2	4	4	2	4	4	3	3	4	5	1	1	11		2	5			3	3
405	60	1	21	6	1	4	450	300	3	12	1	1	1	1	2	2	2	2	3	2	2	3	2	4	4	4	4	4	3	4	4	4	4	4	2	2	2	4	4	0					8	5	5	9	8
406	61	1	19	12	0	2		300	3	17	1	1	5	2	2	4	1	1	1	5	2	1	1	5	5	5	4	1	2	2	1	4	1	2	1	2	1	4	1	1	2	6	1	1	1	1	6	3	1
407	62	1	18	3	0	4		300	1	12	1	1	1	1	1	2	2	5	3	4	5	2	2	2	4	3	4	5	2	5	4	5	4	5	5	3	4	5	4	1	1	6	1	1	8	8	8	10	7
408	63	1	19	8	0	3			3	12	1	1	1	1	1	4	4	2	3	4	4	5	4	4	4	4	2	2	4	4	5	4	4	4	4	4	4	3	5	1	1	6	12	1	7	9	9	10	8
409	64	1	18	3	0	2	450	300	3	12	1	1	3	2	2	1	1	4	2	2	3	2	4	4	4	3	3	3	4	5	2	1	1	1	1	1	3	4	2	0					1	7	7	1	1
410	65	1	19	5	0	4			2		1	1	1	1	1	2	4	2	4	2	5	2	2	5	5	5	2	5	5	5	5	5	2	4	4	4	3	4	2	0					8	10	10	8	10
411	66	1	18	1	1	4	1000	300	3	8	1	1	1	1	2	5	3	3	2	3	2	1	3	4	5	5	5	5	3	4	4	4	2	4	3	4	4	4	4	1	2	5	2	1	8	9	6	8	7
412	67	1	19	7	1	2	550	550	3	12	1	1	3	3	2	4	2	4	2	3	4	3	3	4	3	4	5	4	5	4	2	4	1	3	4	4	4	4	4	1	2	9	6	2	9	7	6	8	9
413	68	1	20	3	1	4	1000	300	3		1	2	2	2	5	3	5	4	4	4	2	2	3	5	4	4	4	5	4	5	5	5	5	5	5	2	5	4	3	1	3	7		2	5	5	10	6	6
414	69	1	19	9	1	2	850	300	3	12	1	1	1	2	1	3	2	4	4	1	2	3	2	4	2	4	4	4	2	2	5	5	2	2	2	4	3	5	5	1	2	8	19	2	8	8	6	6	8
415	70	1	21	10	0	1	300	550	2	12	1	1	1	3	2	1	2	1	4	1	4	1	4	5	5	5	5	5	4	2	2	2	2	2	2	4	4	4	2	1	1	5	1	2	7	8	7	7	5
416	71	1	18	1	0	2		300	3	17	3	1	3	3	3	3	3	5	4	2	1	2	1	5	4	5	2	3	3	2	1	3	1	4	2	4	3	4	4	0					3	6	10	4	2
417	72	1	19	6	0	2		300	3		1	1	3	3	5	5	5	3	4	4	2	4	2	1	2	2	2	1	3	5	5	4	3	4	4	4	5	5	5	1	1	6	1	1	6	9	7	7	4
418	73	1	19	10	0	2	650	300	3	8	1	3	1	1	1	4	5	4	4	4	1	4	3	5	5	5	5	5	4	3	4	3	3	2	2	3	4	4	5	1	5	4	29	4	8	8	3	6	7
419	74	1	18	1	0	4	1000	300	2	12	1	1	1	1	1	3	3	2	4	2	2	2	2	5	5	5	5	5	4	4	4	4	4	3	5	4	5	5	5	0					7	10	10	6	4
420	75	1	18	1	0	4			1	8	1	1	1	1	1	4	5	5	4	4	5	4	4	1	1	2	2	2	1	3	4	5	2	2	5	4	4	4	5	1	5	2	11	2	9	9	9	7	7
421	76	1	19	6	0	2	1000	300	3	13	1	1	3	2	5	3	4	4	4	1	1	2	2	4	4	5	4	4	4	2	4	5	3	4	2	4	3	5	5	1	3	3	8	1	4	10	8	5	4
[truncated: 17 more columns]
